# Supplementary material for: Influenza vaccine hesitancy among healthcare workers in a Northeastern province in Thailand: Findings of a cross-sectional survey
Source: PLoS One. 2024 Sep 19;19(9):e0310761. doi: 10.1371/journal.pone.0310761 (PMC11412645; doi:10.1371/journal.pone.0310761)
Supplement: S1 File — (XLSX) [file pone.0310761.s004.xlsx]

## Sheet: Province in region
Region	TH_Province	EN_Province	Medical Doctor	Dentist	Pharmacist	Registered nurse	Technical nurse	Laboratory technician	Radiologist	IT/Programmer	Physical therapist	Psychologist	Statistician	Public health technical officer	Medical scientist	Dental health officer	Medical statistics technician	Public health officer	Thai traditional medical doctor	Thai traditional medical officer	Thai traditional medical assistant	Total HCW	Number of HCW received flu vaccine 2017 (based on data on October 10, 2018)	% received vaccine
1	ลำปาง	Lampang	363	69	130	1863	13	75	44	19	31	2	5	275	9	95	17	134	11	0	0	3155	1033	32.7417
1	พะเยา	Phayao	157	61	89	1169	14	37	19	14	24	3	0	269	9	67	11	98	16	1	0	2058	675	32.7988
1	เชียงใหม่	Chaing Mai	612	148	268	2978	23	137	40	42	97	16	0	806	60	169	43	326	41	18	3	5827	2067	35.4728
1	น่าน	Nan	197	72	97	1235	6	56	18	20	28	3	1	312	2	100	19	176	18	2	0	2362	988	41.829
1	แม่ฮ่องสอน	Mae Hong Son	86	34	44	544	10	25	10	12	12	4	0	191	2	40	12	128	10	0	1	1165	500	42.9185
1	ลำพูน	Lamphun	142	46	78	895	4	39	11	15	27	3	3	202	2	55	11	113	13	2	0	1661	791	47.6219
1	แพร่	Phrae	155	49	85	1048	13	37	8	7	16	0	1	309	2	69	15	117	12	10	0	1953	1266	64.8233
1	เชียงราย	Chiang Rai	436	126	157	2265	24	97	34	36	67	2	6	480	8	93	27	184	64	91	1	4198	2893	68.9138
2	สุโขทัย	Sukhothai	163	52	91	1101	10	39	14	18	31	9	2	346	5	70	19	109	20	1	4	2104	901	42.8232
2	อุตรดิตถ์	Uttaradit	199	61	86	1105	26	44	21	24	39	10	3	294	4	62	15	108	17	13	0	2131	990	46.4571
2	เพชรบูรณ์	Petchaboon	234	62	126	1432	19	69	22	23	42	4	2	498	8	115	29	254	31	9	1	2980	1513	50.7718
2	ตาก	Tak	195	59	96	1048	22	45	20	26	37	14	3	338	5	62	24	248	21	1	1	2265	1444	63.7528
2	พิษณุโลก	Pitsanulok	395	100	149	1674	15	65	32	30	36	4	2	449	26	86	20	215	24	0	1	3323	2668	80.2889
3	กำแพงเพชร	Kamphaeng Phet	183	63	89	1034	17	49	17	16	30	2	1	302	6	70	16	140	19	0	1	2055	509	24.7689
3	ชัยนาท	Chai Nat	110	47	63	684	3	20	11	17	15	2	2	175	3	37	9	84	13	0	0	1295	342	26.4093
3	พิจิตร	Phichit	208	70	87	922	6	39	14	17	17	2	0	343	6	78	23	135	14	20	0	2001	563	28.1359
3	นครสวรรค์	Nakhonsawan	387	91	152	1644	66	84	36	40	42	4	3	528	30	110	30	173	34	17	0	3471	1545	44.5117
3	อุทัยธานี	Uthai Thani	117	48	66	676	17	32	7	12	29	3	0	246	3	47	13	119	15	4	0	1454	1270	87.3453
4	สระบุรี	Saraburi	338	77	120	1605	40	68	16	24	47	3	6	374	11	81	21	104	23	15	0	2973	290	9.75446
4	นนทบุรี	Nonthaburi	414	115	167	2049	40	103	25	21	94	6	4	298	14	100	33	72	0	0	0	3555	953	26.8073
4	นครนายก	Nakhon Nayok	74	29	41	538	22	15	6	9	14	3	0	143	3	29	8	80	12	1	0	1027	279	27.1665
4	พระนครศรีอยุทธยา	Phra Nakhon Si Ayutthaya	260	72	119	1455	12	41	22	19	42	0	1	427	4	116	26	193	27	2	0	2838	894	31.5011
4	อ่างทอง	Ang Thong	96	33	59	685	11	22	10	11	18	0	0	190	3	48	13	112	14	3	0	1328	547	41.1898
4	สิงห์บุรี	Sing Buri	93	39	50	735	7	17	8	6	15	0	1	143	6	43	11	67	13	2	0	1256	538	42.8344
4	ลพบุรี	Lop Buri	234	69	116	1373	12	49	42	20	40	5	1	321	9	107	26	130	20	1	2	2577	1161	45.0524
4	ปทุมธานี	Pathum Thani	187	67	93	1018	15	34	18	8	17	4	3	271	8	67	16	73	18	2	0	1919	943	49.1402
4	นนทบุรี (ส่วนกลาง)	Nonthaburi (Central)	177	25	601	43	1	58	2	165	2	4	24	1126	621	8	14	4	0	0	0	2875	N/A	N/A
5	นครปฐม	Nakhon Pathom	319	71	124	1496	11	47	23	17	42	4	2	359	5	94	15	242	19	0	0	2890	528	18.2699
5	ราชบุรี	Ratchaburi	393	97	143	2018	20	73	28	35	43	4	8	511	14	90	29	93	23	9	2	3633	764	21.0295
5	สมุทรสงคราม	Samut Songkhram	63	24	39	493	9	15	6	4	16	0	2	118	28	30	6	56	11	1	0	921	243	26.3844
5	เพชรบุรี	Phetchaburi	137	48	75	1008	6	27	12	14	27	3	1	284	8	86	16	126	23	5	0	1906	663	34.7849
5	ประจวบคีรีขันธ์	Prachuap Khiri Khan	190	62	89	936	18	33	12	19	27	5	0	303	5	55	13	106	19	4	0	1896	794	41.8776
5	กาญจนบุรี	Kanchanaburi	238	83	114	1401	14	41	14	15	36	2	3	400	9	102	29	213	22	3	0	2739	1362	49.7262
5	สุพรรณบุรี	Suphan Buri	268	113	138	1637	15	58	18	27	39	1	2	414	12	104	32	281	22	2	0	3183	1722	54.0999
5	สมุทรสาคร	Samut Sakhon	147	48	81	759	10	26	14	12	0	18	0	191	5	26	4	100	10	1	0	1452	929	63.9807
6	จันทบุรี	Chanthaburi	283	67	103	1251	19	50	15	17	38	0	4	246	10	82	18	142	23	4	0	2372	721	30.3963
6	ปราจีนบุรี	Prachin Buri	187	45	80	898	11	36	9	11	19	5	3	201	9	71	12	139	46	1	0	1783	543	30.4543
6	ตราด	Trat	76	27	46	570	11	17	6	12	18	0	0	168	6	31	7	68	14	0	1	1078	426	39.5176
6	สมุทรปราการ	Samut Prakan	248	48	103	954	13	29	9	29	23	1	2	426	4	60	8	116	24	1	1	2099	937	44.6403
6	ระยอง	Rayong	231	60	110	1340	17	63	16	18	29	2	3	337	5	67	14	152	24	6	2	2496	1232	49.359
6	ฉะเชิงเทรา	Chachoengsao	268	75	99	1179	13	36	12	20	36	6	2	378	10	86	19	157	24	1	1	2422	1244	51.3625
6	สระแก้ว	Sa Kaeo	128	55	69	725	4	25	14	10	18	4	0	276	2	81	21	176	25	4	0	1637	963	58.8271
6	ชลบุรี	Chon Buri	567	120	201	2005	26	98	44	38	54	3	4	561	45	101	26	203	58	1	2	4157	3432	82.5595
7	ขอนแก่น	Khon Kaen	660	180	256	3239	142	147	39	44	82	2	9	728	32	226	44	473	35	11	1	6350	1060	16.6929
7	ร้อยเอ็ด	Roi Et	341	102	166	2042	6	74	30	44	43	3	3	619	11	169	32	216	41	12	1	3955	1162	29.3805
7	มหาสารคาม	Maha Sarakham	278	83	124	1628	5	54	17	39	40	2	1	437	3	129	27	181	28	105	0	3181	999	31.4052
7	กาฬสินธุ์	Kalasin	244	72	139	1482	12	55	18	26	45	2	0	435	5	116	24	228	21	25	0	2949	1348	45.7104
8	หนองคาย	Nong Khai	178	44	71	881	7	36	12	15	17	3	1	276	0	58	16	78	19	7	0	1719	300	17.452
8	หนองบัวลำภู	Nong Bua Lam Phu	105	45	57	671	6	31	7	16	19	0	0	264	2	56	12	108	27	38	0	1464	326	22.2678
8	นครพนม	Nakhon Phanom	148	62	98	1162	6	33	12	20	25	5	0	41	4	95	21	145	21	8	2	1908	543	28.4591
8	สกลนคร	Sakon Nakhon	279	81	155	1917	3	73	19	44	63	7	1	591	9	122	34	193	85	3	1	3680	1081	29.375
8	อุดรธานี	Udon Thani	459	103	197	2463	17	101	40	47	65	5	3	689	41	138	41	247	43	14	1	4714	1469	31.1625
8	เลย	Loei	160	60	95	1213	9	51	10	25	31	0	2	373	5	93	28	140	36	3	0	2334	892	38.2177
8	บึงกาฬ	Bueng Kan	84	28	58	572	2	27	5	17	20	5	0	214	1	47	11	95	13	4	0	1203	730	60.6816
9	สุรินทร์	Surin	370	127	175	2101	13	80	26	34	48	8	6	512	9	134	36	197	47	113	2	4038	1692	41.9019
9	ชัยภูมิ	Chaiyaphum	287	103	134	1676	11	66	15	15	44	3	1	458	10	131	31	232	14	37	0	3268	1618	49.5104
9	บุรีรัมย์	Buri Ram	444	144	204	2506	20	86	31	63	62	1	1	759	9	171	54	293	38	32	0	4918	2626	53.3957
9	นครราชสีมา	Nakhon Ratchasima	884	205	335	4030	27	174	51	53	82	32	4	858	33	277	72	693	47	12	3	7872	5035	63.9609
10	อุบลราชธานี	Ubon Ratchathani	661	155	301	3762	160	140	52	92	79	4	6	962	36	278	51	336	44	125	0	7244	1649	22.7637
10	ยโสธร	Yasothon	122	37	86	865	7	30	11	11	20	1	0	299	1	76	28	107	21	2	3	1727	467	27.0411
10	อำนาจเจริญ	Amnat Charoen	91	27	58	638	8	22	4	17	19	1	1	250	1	54	13	137	16	21	1	1379	577	41.8419
10	ศรีสะเกษ	Si Sa Ket	396	91	167	1934	13	67	17	25	44	3	7	641	4	144	35	265	23	9	1	3886	2630	67.6788
10	มุกดาหาร	Mukdahan	100	35	53	702	4	23	8	7	13	1	1	228	4	46	11	122	13	1	0	1372	992	72.3032
11	กระบี่	Krabi	126	56	73	788	6	26	6	20	20	3	0	311	1	57	19	137	26	0	1	1676	655	39.0811
11	พังงา	Phangnga	120	44	62	694	11	27	7	12	19	1	1	164	6	49	9	103	13	2	0	1344	632	47.0238
11	ระนอง	Ranong	63	32	38	454	7	13	1	9	15	0	1	117	4	31	7	63	10	3	0	868	449	51.7281
11	ชุมพร	Chumphon	159	55	85	1016	10	35	11	10	22	2	2	226	6	86	18	143	22	0	2	1910	1033	54.0838
11	นครศรีธรรมราช	Nakhon Si Thammarat	44	138	205	2398	28	88	24	42	55	3	4	668	11	145	37	266	25	9	0	4190	2418	57.7088
11	สุราษฎร์ธานี	Surat Thani	442	113	208	2362	140	90	30	43	46	2	5	487	38	141	42	275	51	4	0	4519	3591	79.4645
11	ภูเก็ต	Phuket	210	44	77	736	15	40	4	12	26	11	4	169	15	27	9	63	16	0	0	1478	1322	89.4452
12	ปัตตานี	Pattani	194	74	99	1815	3	48	9	23	27	24	1	313	8	123	18	276	20	5	8	3088	295	9.55311
12	สตูล	Satun	89	40	58	728	6	21	2	14	18	5	2	223	8	33	11	88	12	0	0	1358	232	17.0839
12	ยะลา	Yala	199	64	94	1553	34	40	8	21	24	14	3	343	9	103	21	193	19	4	0	2746	655	23.8529
12	สงขลา	Songkhla	585	118	201	2879	33	106	27	52	52	12	5	548	41	142	32	307	27	1	1	5169	1542	29.8317
12	พัทลุง	Phatthalung	138	75	102	1099	8	35	12	19	24	2	1	300	8	67	20	242	18	8	1	2179	884	40.5691
12	ตรัง	Trang	229	80	125	1318	13	50	9	23	39	4	4	337	31	104	22	259	25	4	0	2676	1269	47.4215
12	นราธิวาส	Narathiwat	220	48	114	1940	7	48	16	33	35	21	3	409	6	79	25	183	30	0	1	3218	2788	86.6377
13	กรุงเทพมหานคร	Bangkok	780	66	223	3711	56	148	96	21	78	5	16	105	84	62	58	0	508	368	14	6399	N/A	N/A

## Sheet: Sort of vaccine coverage
Influenza Vaccine Coverage by Province in 2017
Region	TH_Province	EN_Province	Total HCW	Number of HCW received flu vaccine 2018 (based on data on October 10, 2018)	% received vaccine
12	ปัตตานี	Pattani	3088	295	9.55311
4	สระบุรี	Saraburi	2973	290	9.75446
7	ขอนแก่น	Khon Kaen	6350	1060	16.6929
12	สตูล	Satun	1358	232	17.0839
8	หนองคาย	Nong Khai	1719	300	17.452
5	นครปฐม	Nakhon Pathom	2890	528	18.2699
5	ราชบุรี	Ratchaburi	3633	764	21.0295
8	หนองบัวลำภู	Nong Bua Lam Phu	1464	326	22.2678
10	อุบลราชธานี	Ubon Ratchathani	7244	1649	22.7637
12	ยะลา	Yala	2746	655	23.8529
3	กำแพงเพชร	Kamphaeng Phet	2055	509	24.7689
5	สมุทรสงคราม	Samut Songkhram	921	243	26.3844
3	ชัยนาท	Chai Nat	1295	342	26.4093
4	นนทบุรี	Nonthaburi	3555	953	26.8073
10	ยโสธร	Yasothon	1727	467	27.0411
4	นครนายก	Nakhon Nayok	1027	279	27.1665
3	พิจิตร	Phichit	2001	563	28.1359
8	นครพนม	Nakhon Phanom	1908	543	28.4591
8	สกลนคร	Sakon Nakhon	3680	1081	29.375
7	ร้อยเอ็ด	Roi Et	3955	1162	29.3805
12	สงขลา	Songkhla	5169	1542	29.8317
6	จันทบุรี	Chanthaburi	2372	721	30.3963
6	ปราจีนบุรี	Prachin Buri	1783	543	30.4543
8	อุดรธานี	Udon Thani	4714	1469	31.1625
7	มหาสารคาม	Maha Sarakham	3181	999	31.4052
4	พระนครศรีอยุทธยา	Phra Nakhon Si Ayutthaya	2838	894	31.5011
1	ลำปาง	Lampang	3155	1033	32.7417
1	พะเยา	Phayao	2058	675	32.7988
5	เพชรบุรี	Phetchaburi	1906	663	34.7849
1	เชียงใหม่	Chaing Mai	5827	2067	35.4728
8	เลย	Loei	2334	892	38.2177
11	กระบี่	Krabi	1676	655	39.0811
6	ตราด	Trat	1078	426	39.5176
12	พัทลุง	Phatthalung	2179	884	40.5691
4	อ่างทอง	Ang Thong	1328	547	41.1898
1	น่าน	Nan	2362	988	41.829
10	อำนาจเจริญ	Amnat Charoen	1379	577	41.8419
5	ประจวบคีรีขันธ์	Prachuap Khiri Khan	1896	794	41.8776
9	สุรินทร์	Surin	4038	1692	41.9019
2	สุโขทัย	Sukhothai	2104	901	42.8232
4	สิงห์บุรี	Sing Buri	1256	538	42.8344
1	แม่ฮ่องสอน	Mae Hong Son	1165	500	42.9185
3	นครสวรรค์	Nakhonsawan	3471	1545	44.5117
6	สมุทรปราการ	Samut Prakan	2099	937	44.6403
4	ลพบุรี	Lop Buri	2577	1161	45.0524
7	กาฬสินธุ์	Kalasin	2949	1348	45.7104
2	อุตรดิตถ์	Uttaradit	2131	990	46.4571
11	พังงา	Phangnga	1344	632	47.0238
12	ตรัง	Trang	2676	1269	47.4215
1	ลำพูน	Lamphun	1661	791	47.6219
4	ปทุมธานี	Pathum Thani	1919	943	49.1402
6	ระยอง	Rayong	2496	1232	49.359
9	ชัยภูมิ	Chaiyaphum	3268	1618	49.5104
5	กาญจนบุรี	Kanchanaburi	2739	1362	49.7262
2	เพชรบูรณ์	Petchaboon	2980	1513	50.7718
6	ฉะเชิงเทรา	Chachoengsao	2422	1244	51.3625
11	ระนอง	Ranong	868	449	51.7281
9	บุรีรัมย์	Buri Ram	4918	2626	53.3957
11	ชุมพร	Chumphon	1910	1033	54.0838
5	สุพรรณบุรี	Suphan Buri	3183	1722	54.0999
11	นครศรีธรรมราช	Nakhon Si Thammarat	4190	2418	57.7088
6	สระแก้ว	Sa Kaeo	1637	963	58.8271
8	บึงกาฬ	Bueng Kan	1203	730	60.6816
2	ตาก	Tak	2265	1444	63.7528
9	นครราชสีมา	Nakhon Ratchasima	7872	5035	63.9609
5	สมุทรสาคร	Samut Sakhon	1452	929	63.9807
1	แพร่	Phrae	1953	1266	64.8233
10	ศรีสะเกษ	Si Sa Ket	3886	2630	67.6788
1	เชียงราย	Chiang Rai	4198	2893	68.9138
10	มุกดาหาร	Mukdahan	1372	992	72.3032
11	สุราษฎร์ธานี	Surat Thani	4519	3591	79.4645
2	พิษณุโลก	Pitsanulok	3323	2668	80.2889
6	ชลบุรี	Chon Buri	4157	3432	82.5595
12	นราธิวาส	Narathiwat	3218	2788	86.6377
3	อุทัยธานี	Uthai Thani	1454	1270	87.3453
11	ภูเก็ต	Phuket	1478	1322	89.4452
4	นนทบุรี (ส่วนกลาง)	Nonthaburi (Central)	2875	N/A	N/A
13	กรุงเทพมหานคร	Bangkok	6399	N/A	N/A
